# Supplementary material for: Comparative study between Helicobacter pylori and host human genetics in the Dominican Republic
Source: BMC Evol Biol. 2019 Nov 1;19:197. doi: 10.1186/s12862-019-1526-9 (PMC6823972; doi:10.1186/s12862-019-1526-9)
Supplement: Supplementary file 1 — Additional file 1: Table S1. Primers used for DNA sequencing of human mitochondrial DNA. [file 12862_2019_1526_MOESM1_ESM.xlsx]

## Sheet: Table_S1
Region	Marker (Position)	Mutation	Name	Sequence (5'-3')
Control	HV1 (16024-16400)		F15971	TTAACTCCACCATTAGCACC
			R16451	GCGAGGAGAGTAGCACTCTTG
	HV2 (73-407)		F15	CACCCTATTAACCACTCACG
			R484	TGAGATTAGTAGTATGGGAG
Coding	A (1736)	A→G	F1587	TGCACTTGGACGAACCAGAG
			R2216	TGTTGAGCTTGAACGCTTTC
	A2 (12007)	G→A	F11760	ACGAACGCACTCACAGTCG
			R12189	AAGCCTCTGTTGTCAGATTCAC
	B2 (11177)	C→T	F10704	GTCTCAATCTCCAACACATATGG
			R11267	TGTTGTGAGTGTAAATTAGTGCG
	B4'5 (8281-8289)	Deletion	F8164	CGGTCAATGCTCTGAAATCTGTG
			R8669	CATTGTTGGGTGGTGATTAGTCG
	C (3552)	T→A	F3441	ACTACAACCCTTCGCTGACG
			R3940	TGAAGCCTGAGACTAGTTCGG
	C1c (15930)	G→A	F15574	CGCCTACACAATTCTCCGATC
			R16084	CGGTTGTTGATGGGTGAGTC
	D1 (2092)	C→T	F1993	AAACCTACCGAGCCTGGTG
			R2216	TGTTGAGCTTGAACGCTTTC
	H (2706)	G→A	F2417	CACTGTCAACCCAACACAGG
			R3006	ATGTCCTGATCCAACATCGAG
	HV (14766)	T→C	F14470	TCCAAAGACAACCATCATTCC
			R14996	CGTGAAGGTAGCGGATGATTC
	HV0a (15904)	C→T	F15574	CGCCTACACAATTCTCCGATC
			R16084	CGGTTGTTGATGGGTGAGTC
	JT (11251)	A→G	F11001	AACGCCACTTATCCAGTGAACC
			R11600	CTGTTTGTCGTAGGCAGATGG
	L3 (769)	A→G	F361	ACAAAGAACCCTAACACCAGC
			R921	ACTTGGGTTAATCGTGTGACC
	M (10400)	C→T	F10127	ACTACCACAACTCAACGGCTAC
			R10556	GGAGGATATGAGGTGTGAGCG
	M80'D (4883)	C→T	F4447	TTGGTTATACCCTTCCCGTAC
			R4982	GTTTAATCCACCTCAACTGCC
	N (15301)	A→G	F14909	TACTCACCAGACGCCTCAACCG
			R15396	TTATCGGAATGGGAGGTGATTC
	R (12705)	T→C	F12357	AACCACCCTAACCCTGACTTCC
			R12876	GATATCGCCGATACGGTTG
	R0 (11719)	A→G	F11403	GACTCCCTAAAGCCCATGTCG
			R11927	TTGATCAGGAGAACGTGGTTAC
	U (12308)	A→G	F11901	TGCTAGTAACCACGTTCTGGTG
			R12876	GATATCGCCGATACGGTTG
