# Supplementary material for: Comparative study between Helicobacter pylori and host human genetics in the Dominican Republic
Source: BMC Evol Biol. 2019 Nov 1;19:197. doi: 10.1186/s12862-019-1526-9 (PMC6823972; doi:10.1186/s12862-019-1526-9)
Supplement: Supplementary file 2 — Additional file 2: Table S2. Primers used for multiplex amplification of human Y-SNPs. [file 12862_2019_1526_MOESM2_ESM.xlsx]

## Sheet: Table_S2
Marker	SNP	Name	Sequence (5'-3')
M168	C/T	M168FW	TGTTTTGCAGAGAGCTTGGA	Multiplex I
		M168RV	TGACTGTTCAGTTTTATTCCACAAA
M145	G/A	M145FW	GCATACTTGCCTCCACGACT
		M145RV	CCAGGAGCTCACAGTCACAA
P170	G/A	P170FW	CCTCCTGTGCCTCTTTCAGA
		P170RV	ACAGCAGCAAGCAGGTCTTT
M213	T/C	M213FW	GGCCATATAAAAACGCAGCA
		M213RV	TGAATGGCAAATTGATTCCA
M201	G/T	M201FW	TATGCATTTGTTGAGTATATGTC
		M201RV	GTTCTGAATGAAAGTTCAAACG
M170	A/C	M170FW	TTGCAGCTCTTATTAAGTTATG
		M170RV	TAAACTTGCCAATTACTTTCAAC
P209	T/C	P209FW	TAGTCAAGAAGGCAGAATAGC
		P209RV	GTAAGGTATATTACTGAATCCAC
M9	C/G	M9FW	GCAGCATATAAAACTTTCAGG
		M9RV	AAAACCTAACTTTGCTCAAGC
M9	C/G	M9FW	GCAGCATATAAAACTTTCAGG	Multiplex II
		M9RV	AAAACCTAACTTTGCTCAAGC
M45	G/A	M45FW	GAGAGAGGATATCAAAAATTGG
		M45RV	TAGCTTACAACACAAGGATTC
M207	A/G	M207FW	CTATGGGGCAAATGTAAGTC
		M207RV	TGAAGGAAAAGTGGAGTCTG
M198	C/T	M198FW	ATTCCAGTCATGATGAGGTGG
		M198RV	ATGCCGTTTGCCTAGGTTAG
M343	C/A	M343FW	TCTGATTCGCACAAGGCTC
		M343RV	CACCTTTGTCCTCTTGCTC
