# Supplementary material for: Comparative study between Helicobacter pylori and host human genetics in the Dominican Republic
Source: BMC Evol Biol. 2019 Nov 1;19:197. doi: 10.1186/s12862-019-1526-9 (PMC6823972; doi:10.1186/s12862-019-1526-9)
Supplement: Supplementary file 3 — Additional file 3: Table S3. Primers used for minisequencing of Human Y-SNPs. [file 12862_2019_1526_MOESM3_ESM.xlsx]

## Sheet: Table_S3
Marker	Sequence (5'-3')	Orientation typing
M201	AATAATCCAGTATCAACTGAGG	Forward	Multiplex I
P209	AAGTCTGACAAACTTCATCTCTGAGTCATT	Forward
M213	AAGTCTGACAAGAACTTAAAACATCTCGTTAC	Reverse
P170	CGTCGTGAAAGTCTGACAATTTCCTTTGGCAAACTGA	Forward
M9	GGTGCCACGTCGTGAAAGTCTGACAAGCCTAAGATGGTTGAAT	Forward
M145	CTAGGTGCCACGTCGTGAAAGTCTGACAAGACACCAGAAAGAAAGGC	Forward
M168	AACTAGGTGCCACGTCGTGAAAGTCTGACAAGTATGTGTTGGAGGTGAGT	Forward
M170	AACTAGGTGCCACGTCGTGAAAGTCTGA CAAATTTACTTAAAAATCATTGTTC	Forward
M207	ATGTAAGTCAAGCAAGAAATTTA	Forward	Multiplex II
M45	TCTGACAACAGAAGGAGCTTTTTGC	Reverse
M198	GACAATGTACTTAAATTAACCTAAAAGA	Reverse
M9	GGTGCCACGTCGTGAAAGTCTGACAAGCCTAAGATGGTTGAAT	Forward
M343	ACTAAACTAGGTGCCACGTCGTGAAAGTC TGACAAGAGTGCCCTCGTGTTCCA	Forward
