# Supplementary material for: Comparative study between Helicobacter pylori and host human genetics in the Dominican Republic
Source: BMC Evol Biol. 2019 Nov 1;19:197. doi: 10.1186/s12862-019-1526-9 (PMC6823972; doi:10.1186/s12862-019-1526-9)
Supplement: Supplementary file 4 — Additional file 4: Table S4. Primers used for DNA sequencing of H. pylori. [file 12862_2019_1526_MOESM4_ESM.xlsx]

## Sheet: Table_S4
Gene	Name	Sequence (5'-3')
atpA	atpA_for2	GGACTAGCGTTAAACGCACG
	atpA_rev2	CTTGAAACCGACAAGCCCAC
efp	efp_for1	GGCAATTTGGATGAGCGAGCTC
	efp_rev1	CTTCACCTTTTCAAGATACTC
mutY	mutY_for2	GTGGTTGTAGYTGGAAACTTTACAC
	mutY_rev3	CTTAAGCGTGTGTYTTTCTAGG
ppa	ppa-for5	GGAGATTGCAATGAATTTAGA
	ppa-rev5	GTGGGGTTAARATCGTTAAATTG
trpC	HptrpC6_for	TAGAATGCAAAAAAGCATCGCCCTC
	HptrpC7_rev	TAAGCCCGCACACTTTATTTTCGCC
ureI	ureIfor	AGGTTATTCGTAAGGTGCG
	ureI-rev2	GTTTAAATCCCTTAGATTGCC
yphC	yphC_for2	CACGCCTATTTTTTTGACTAAAAAC
	yphC_rev3	CATTYACCCTCCCAATGATGC
