# Supplementary material for: Comparative study between Helicobacter pylori and host human genetics in the Dominican Republic
Source: BMC Evol Biol. 2019 Nov 1;19:197. doi: 10.1186/s12862-019-1526-9 (PMC6823972; doi:10.1186/s12862-019-1526-9)
Supplement: Supplementary file 5 — Additional file 5: Table S5. Sources and population assignment of H. pylori global reference strains. [file 12862_2019_1526_MOESM5_ESM.xlsx]

## Sheet: Table_S5
	Number of isolates assigned to
Country	hpAfrica1	hpNEAfrica	hpEurope	hpAsia2	hspAmerind	hspEAsia	hspMaori	hpAfrica2	hpSahul	Reference
Algeria	3	1	1							1, 47
Angola	7							5		2, 18
Burkina Faso	12									16
Cameroon	19	31								46
Cape Verde	2									18
Gambia	29									48
Madagascar	12									47
Morocco	5									1
Mozambique	1									18
Namibia	5							9		2
Senegal	49									47
South Africa	45							53		1, 2, 16
Ethiopia		29								1
Nigeria		8								1
Somalia		2								1
Sudan		38								46
Spain		1	79							1, 16
Portugal			23							18
Italy		1	10							1, 16
France		1	11							1, 16, 31, 49
UK		1	22	2						1, 16
Netherlands			5	1						1, 16
Germany			24							1, 16
Sweden			5	1						49
Estonia			10	1						16
Finland			10	2						1, 16
Russia			21							1
Kazakhstan			6	1						1
Iran			68							50
Israel			5							16
Jordan			2							1
Lebanon			5							1
Palestinian territories			11							1
Oman			1							1
Saudi Arabia			1							1
Cambodia			17							31
India			23	41		6				11, 51
Malaysia			11	33		31				52
Thailand			5	10		18				1, 16
Turkey			8							1
Vietnam			2			20				1
Taiwan						30	38			1, 26
Japan						23	1			1, 16
Canada					7					16, 21
Colombia	6		88		4					1, 16, 21
El Salvador			1							21
Mexico	5		29							21
Nicaragua	20		10							21
Peru			3		9					1, 21
USA					8					16
Costa Rica	4		20							53
Venezuela	2		7		3					1, 16, 22
Brazil	2									18
Guatemala	1									16
Australia									27	1
Papua New Guinea									23	1
