# Supplementary material for: Comparative study between Helicobacter pylori and host human genetics in the Dominican Republic
Source: BMC Evol Biol. 2019 Nov 1;19:197. doi: 10.1186/s12862-019-1526-9 (PMC6823972; doi:10.1186/s12862-019-1526-9)
Supplement: Supplementary file 7 — Additional file 7: Table S7. List of strain information, mitochondrial DNA haplogroup, Y chromosomal haplogroup and population assignment of H. pylori in the Dominican Republic. [file 12862_2019_1526_MOESM7_ESM.xlsx]

## Sheet: Table_S7
Sample Name	Sex	mtDNA		Y chromosome		H. pylori Structure population
		Haplogroup	Origin	Haplogroup	Origin	Analysis by 1295 strains (K=5)	Analysis by 297 hpAfrica1 strains (K=3)	Analysis by 595 hpEurope strains (K=2)
DR4	Male	L1c	Africa	I-M170	Europe	hpAfrica1	hspWAfrica
DR5	Female	L2c	Africa			hpAfrica1	hspWAfrica
DR7	Female	L2e	Africa			hpAfrica1	hspWAfrica
DR8	Male	L3e	Africa	I-M170	Europe	hpAfrica1	Hybrid (hspWAfrica/hpEurope)
DR9	Female	L0a	Africa			hpAfrica1	hspWAfrica
DR10	Male	L2a	Africa	J-P209	Europe	hpAfrica1	hspWAfrica
DR14	Female	B2	Amerind			hpEurope		hspEuropeS
DR18	Female	L3d	Africa			hpAfrica1	hspWAfrica
DR20	Male	L3e	Africa	J-P209	Europe	hpEurope		hspEuropeS
DR30	Female	L2a	Africa			hpEurope		hspEuropeS
DR32	Male	A2	Amerind	R1b-M343	Europe	hpEurope		hspEuropeS
DR39	Female	L0a	Africa			hpAfrica1	hspWAfrica
DR43	Female	L2e	Africa			hpEurope		hspEuropeS
DR44	Female	L3e	Africa			hpAfrica1	hspWAfrica
DR48	Male	L3f	Africa	E-P170	Africa	hpAfrica1	hspWAfrica
DR49	Male	L3b	Africa	E-P170	Africa	hpEurope		hspEuropeS
DR50	Female	L3f	Africa			hpAfrica1	Hybrid (hspWAfrica/hpEurope)
DR51	Male	L3d	Africa	E-P170	Africa	hpEurope		hspEuropeS
DR52	Female	L2a	Africa			hpAfrica1	hspWAfrica
DR57	Male	C1d	Amerind	J-P209	Europe	hpAfrica1	Hybrid (hspWAfrica/hpEurope)
DR60	Female	L0a	Africa			hpEurope		hspEuropeS
DR62	Female	L2e	Africa			hpAfrica1	Hybrid (hspWAfrica/hpEurope)
DR63	Female	L3e	Africa			hpEurope		hspEuropeS
DR64	Male	L3e	Africa	R1b-M343	Europe	hpAfrica1	hspWAfrica
DR71	Male	L3e	Africa	I-M170	Europe	hpAfrica1	Hybrid (hspWAfrica/hpEurope)
DR73	Female	L2c	Africa			hpAfrica1	hspWAfrica
DR75	Female	L3b	Africa			hpEurope		hspEuropeS
DR76	Female	L2b	Africa			hpAfrica1	hspWAfrica
DR79	Female	L2c	Africa			hpAfrica1	hspWAfrica
DR81	Female	L3b	Africa			hpAfrica1	Hybrid (hspWAfrica/hpEurope)
DR84	Female	J1b	Europe			hpAfrica1	Hybrid (hspWAfrica/hpEurope)
DR86	Male	L3d	Africa	E-P170	Africa	hpEurope		hspEuropeS
DR87	Female	L3d	Africa			hpAfrica1	hspWAfrica
DR88	Male	H	Europe	J-P209	Europe	hpAfrica1	hspWAfrica
DR89	Female	L3b	Africa			hpAfrica1	hspWAfrica
DR91	Female	L2c	Africa			hpAfrica1	hspSAfrica
DR92	Female	J1c	Europe			hpAfrica1	hspWAfrica
DR94	Female	H	Europe			hpAfrica1	Hybrid (hspWAfrica/hpEurope)
DR95	Female	L0a	Africa			hpEurope		hspEuropeS
DR96	Female	L3d	Africa			hpAfrica1	hspWAfrica
DR99	Male	L2a	Africa	J-P209	Europe	hpEurope		hspEuropeS
DR100	Female	L2a	Africa			hpAfrica1	Hybrid (hspWAfrica/hpEurope)
DR103	Female	L3f	Africa			hpAfrica1	Hybrid (hspWAfrica/hpEurope)
DR104	Female	L3e	Africa			hpAfrica1	hspWAfrica
DR105	Female	L2b	Africa			hpEurope		hspEuropeS
DR112	Female	L1b	Africa			hpAfrica1	Hybrid (hspWAfrica/hpEurope)
DR115	Female	L3b	Africa			hpEurope		hspEuropeS
DR116	Female	L0a	Africa			hpEurope		hspEuropeS
DR117	Female	L3f	Africa			hpAfrica1	hspWAfrica
DR118	Female	L1b	Africa			hpAfrica1	hspWAfrica
DR126	Female	L1b	Africa			hpAfrica1	hspWAfrica
DR130	Male	A2	Amerind	R1b-M343	Europe	hpEurope		hspEuropeS
DR134	Female	L3d	Africa			hpAfrica1	hspWAfrica
DR137	Male	A2	Amerind	E-P170	Africa	hpEurope		hspEuropeS
DR142	Female	L3d	Africa			hpAfrica1	hspWAfrica
DR143	Male	L3e	Africa	R1b-M343	Europe	hpEurope		hspEuropeS
DR146	Female	L3b	Africa			hpAfrica1	hspWAfrica
DR147	Female	L3e	Africa			hpAfrica1	hspWAfrica
DR148	Female	L2c	Africa			hpEurope		hspEuropeN
DR150	Male	L3b	Africa	R1b-M343	Europe	hpEurope		hspEuropeS
DR151	Female	L1b	Africa			hpEurope		hspEuropeS
DR152	Female	L1b	Africa			hpAfrica1	hspWAfrica
DR153	Female	L0a	Africa			hpAfrica1	hspWAfrica
DR2_2016	Female	L3e	Africa			hpEurope		hspEuropeS
DR4_2016	Male	L2a	Africa	R1b-M343	Europe	hpEurope		hspEuropeS
DR6_2016	Female	L1c	Africa			hpAfrica1	hspWAfrica
DR7_2016	Male	L2a	Africa	R1b-M343	Europe	hpAfrica1	Hybrid (hspWAfrica/hpEurope)
DR8_2016	Female	L1b	Africa			hpAfrica1	Hybrid (hspWAfrica/hpEurope)
DR9_2016	Female	L2c	Africa			hpEurope		hspEuropeS
DR12_2016	Female	C1c	Amerind			hpEurope		hspEuropeS
DR15_2016	Female	L2b	Africa			hpAfrica1	hspWAfrica
DR16_2016	Male	L2b	Africa	E-P170	Africa	hpAfrica1	hspSAfrica
DR19_2016	Female	U5	Europe			hpEurope		hspEuropeS
DR21_2016	Male	L4b	Africa	R1b-M343	Europe	hpEurope		hspEuropeS
DR22_2016	Female	L3e	Africa			hpEurope		hspEuropeS
DR23_2016	Female	D1	Amerind			hpAfrica1	hspWAfrica
DR24_2016	Female	L2a	Africa			hpEurope		hspEuropeS
DR25_2016	Female	A2	Amerind			hpAfrica1	hspWAfrica
DR26_2016	Female	L2a	Africa			hpAfrica1	hspSAfrica
DR28_2016	Male	L2c	Africa	J-P209	Europe	hpEurope		hspEuropeS
DR29_2016	Female	J1c	Europe			hpEurope		hspEuropeN
DR31_2016	Female	L3f	Africa			hpAfrica1	hspWAfrica
DR35_2016	Female	L0a	Africa			hpAfrica1	hspWAfrica
DR37_2016	Female	L1b	Africa			hpEurope		hspEuropeN
DR39_2016	Female	L2a	Africa			hpEurope		hspEuropeS
DR42_2016	Female	L3b	Africa			hpAfrica1	hspWAfrica
DR43_2016	Male	C1d	Amerind	R1b-M343	Europe	hpEurope		hspEuropeS
DR45_2016	Female	B2	Amerind			hpEurope		hspEuropeS
DR46_2016	Female	A2	Amerind			hpEurope		hspEuropeS
DR47_2016	Female	L3b	Africa			hpAfrica1	hspWAfrica
DR49_2016	Female	C1d	Amerind			hpEurope		hspEuropeS
DR51_2016	Male	L3d	Africa	R1b-M343	Europe	hpEurope		hspEuropeS
DR52_2016	Female	U5	Europe			hpEurope		hspEuropeS
DR55_2016	Female	L3e	Africa			hpEurope		hspEuropeS
DR57_2016	Female	B2	Amerind			hpEurope		hspEuropeS
DR58_2016	Female	U5	Europe			hpAfrica1	hspWAfrica
DR59_2016	Male	L2c	Africa	E-P170	Africa	hpAfrica1	hspWAfrica
DR60_2016	Female	L2a	Africa			hpAfrica1	hspWAfrica
DR64_2016	Female	L3d	Africa			hpAfrica1	hspWAfrica
DR66_2016	Female	L2b	Africa			hpEurope		hspEuropeS
DR69_2016	Female	L1b	Africa			hpEurope		hspEuropeS
DR71_2016	Female	L1c	Africa			hpAfrica1	hspWAfrica
DR72_2016	Male	L3f	Africa	I-M170	Europe	hpEurope		hspEuropeS
DR73_2016	Female	L3b	Africa			hpAfrica1	Hybrid (hspWAfrica/hpEurope)
DR75_2016	Male	L0a	Africa	J-P209	Europe	hpEurope		hspEuropeS
DR76_2016	Male	L3d	Africa	E-P170	Africa	hpAfrica1	hspWAfrica
DR77_2016	Female	L0a	Africa			hpAfrica1	Hybrid (hspWAfrica/hpEurope)
DR81_2016	Female	L3e	Africa			hpEurope		hspEuropeN
DR82_2016	Female	HV0	Europe			hpAfrica1	hspWAfrica
DR84_2016	Male	L3e	Africa	E-P170	Africa	hpEurope		hspEuropeS
DR87_2016	Male	L3b	Africa	R1b-M343	Europe	hpAfrica1	Hybrid (hspWAfrica/hpEurope)
DR88_2016	Female	L3d	Africa			hpAfrica1	Hybrid (hspWAfrica/hpEurope)
DR89_2016	Female	L2c	Africa			hpAfrica1	hspSAfrica
DR94_2016	Female	L1c	Africa			hpAfrica1	hspWAfrica
DR95_2016	Female	L2b	Africa			hpAfrica1	hspWAfrica
DR96_2016	Male	L3e	Africa	E-P170	Africa	hpAfrica1	hspSAfrica
DR97_2016	Female	L2a	Africa			hpEurope		hspEuropeS
DR98_2016	Male	C1d	Amerind	E-P170	Africa	hpEurope		hspEuropeS
DR100_2016	Male	U6	Africa	R1b-M343	Europe	hpEurope		hspEuropeS
